# Supplementary material for: Development and Biochemical Characterization of Self-Immolative Linker Containing GnRH-III-Drug Conjugates
Source: Int J Mol Sci. 2022 May 3;23(9):5071. doi: 10.3390/ijms23095071 (PMC9105102; doi:10.3390/ijms23095071)
Supplement: Supplementary file 1 [file ijms-23-05071-s001.zip]

Archive with 1 entries (1 files):
- ijms-1693866-supplementary.pdf
